# Supplementary material for: Foundation models enable wearable signal screening for cardiovascular disease among people living with HIV
Source: Commun Med (Lond). 2026 Jan 16;6:72. doi: 10.1038/s43856-025-01331-6 (PMC12868744; doi:10.1038/s43856-025-01331-6)
Supplement: Supplementary file 1 — Supplementary Data 1 [file 43856_2025_1331_MOESM1_ESM.xlsx]

## Sheet: Sheet1
Patient_ID	CVD_Status	Framingham	DAD	Random_Forest	PaPaGei
1	CVD	0.603992	0.582335	0.729281	0.996529
2	CVD	0.592024	0.431912	0.938863	0.983888
3	No CVD	0.451333	0.521721	0.444264	0.385875
4	No CVD	0.424332	0.453581	0.668721	0.343888
5	No CVD	0.418091	0.385217	0.381618	0.382983
6	No CVD	0.442951	0.315711	0.547013	0.34929
7	No CVD	0.463325	0.47095	0.405298	0.316544
8	No CVD	0.403921	0.356599	0.360311	0.423181
9	CVD	0.607123	0.409765	0.669004	0.937713
10	No CVD	0.447921	0.38822	0.43658	0.268427
11	No CVD	0.51806	0.378468	0.24879	0.426974
12	No CVD	0.443715	0.425999	0.288401	0.42868
13	No CVD	0.418493	0.404134	0.344776	0.204068
14	No CVD	0.564766	0.52808	0.316964	0.381036
15	No CVD	0.328397	0.482856	0.162432	0.166446
16	No CVD	0.517165	0.404553	0.254524	0.415558
