# Supplementary material for: Foundation models enable wearable signal screening for cardiovascular disease among people living with HIV
Source: Commun Med (Lond). 2026 Jan 16;6:72. doi: 10.1038/s43856-025-01331-6 (PMC12868744; doi:10.1038/s43856-025-01331-6)
Supplement: Supplementary file 2 — Supplementary Data 2 [file 43856_2025_1331_MOESM2_ESM.xlsx]

## Sheet: Sheet1
Patient_ID	CVD_Status	CVD_Binary	PCA_x	PCA_y	UMAP_x	UMAP_y	tSNE_x	tSNE_y
1	No CVD	0	8.1851e+06	-283.097	-6.44831	8.52763	-26.563	-10.6418
2	CVD	1	5.9151e+06	-244.03	-6.53087	9.01397	-24.3715	-10.3196
3	No CVD	0	-807396	-119.761	9.37042	4.16938	4.5632	6.8883
4	No CVD	0	4.9351e+06	-226.484	-6.53938	9.49766	-23.0957	-10.6436
5	CVD	1	1.9551e+06	-172.639	-3.34273	3.40887	-2.91038	-8.51798
6	No CVD	0	2.9376e+06	-190.269	-4.66656	4.62183	-6.25442	-11.183
7	No CVD	0	-5.8049e+06	-34.5844	13.1489	6.9225	8.20569	21.4182
8	No CVD	0	2.4551e+06	-182.588	-4.05117	3.87375	-4.47583	-10.4495
9	No CVD	0	2.42761e+06	-180.128	-4.1011	3.91644	-4.72275	-9.95487
10	No CVD	0	-2.5724e+06	-93.197	11.6075	5.49162	6.07082	14.2181
11	No CVD	0	-3.0649e+06	-81.3068	11.8418	5.84589	6.51578	15.5419
12	CVD	1	-2.0799e+06	-100.219	11.0112	4.91812	6.02414	12.6713
13	No CVD	0	9.1626e+06	-301.424	-6.40197	8.73216	-26.9229	-10.5202
14	No CVD	0	-394896	-132.119	8.84188	3.79336	3.82438	4.56773
15	No CVD	0	-1.0549e+06	-117.872	9.77886	4.36145	4.46285	7.90587
16	No CVD	0	-309895	-79.5546	8.40634	3.66524	3.96075	3.78675
17	No CVD	0	-1.8049e+06	-106.294	10.7848	4.74265	5.55271	11.8754
18	No CVD	0	-3.5649e+06	-74.7299	12.1176	6.15046	6.91448	16.9307
19	No CVD	0	-2.0724e+06	-102.277	11.1205	5.01198	5.69076	12.7119
20	No CVD	0	-1.0724e+06	-118.652	9.91463	4.47408	4.67322	8.09828
21	No CVD	0	-3.3474e+06	-78.0433	12.15	5.92302	6.72214	16.3265
22	No CVD	0	947603	-151.848	-1.96746	3.11674	-0.0684916	-4.99978
23	No CVD	0	-771563	-122.632	9.31538	4.38294	4.1493	6.73405
24	No CVD	0	-1.7949e+06	-107.19	10.8382	4.79136	5.74311	11.7879
25	CVD	1	1.2051e+06	-158.996	-2.19367	2.88717	-0.446067	-5.91893
26	No CVD	0	-4.0949e+06	-65.0166	12.3417	6.41806	7.10464	17.8885
27	CVD	1	180104	-138.863	-0.818425	3.94656	2.59138	-0.593143
28	No CVD	0	5.1776e+06	-228.258	-6.74223	9.2254	-23.3888	-10.9198
29	No CVD	0	7.2001e+06	-266.529	-6.61855	8.34332	-25.8765	-10.7298
30	No CVD	0	-9.32489e+06	28.5712	13.4326	7.57184	7.89946	23.7373
31	No CVD	0	-404896	-132.177	8.72358	3.84806	3.43707	4.68214
32	CVD	1	3.1576e+06	-194.516	-4.71174	4.56273	-6.52752	-11.8914
33	No CVD	0	2.4051e+06	-148.996	-4.12674	3.79492	-4.32453	-10.1358
34	No CVD	0	2.9276e+06	-142.854	-4.51284	4.45688	-5.63415	-11.6658
35	No CVD	0	157605	-139.823	-0.752153	3.94602	2.15674	-0.108524
36	No CVD	0	1.4151e+06	-161.826	-2.54622	3.14806	-1.38959	-6.29138
37	No CVD	0	1.6726e+06	-136.393	-2.93618	3.25973	-1.89857	-7.3018
38	No CVD	0	-572395	-127.478	8.94719	4.19689	4.0531	5.50865
39	No CVD	0	-6.3324e+06	-25.8877	13.1959	7.32258	8.31337	22.0012
40	No CVD	0	-5.3324e+06	-43.7474	12.9863	6.92285	8.22934	20.7428
41	No CVD	0	-8.09823e+06	29.6867	13.5274	7.6624	8.09121	23.3109
42	No CVD	0	-2.5724e+06	-90.6343	11.4437	5.3288	6.32615	14.1455
43	No CVD	0	1.7001e+06	-167.463	-2.9975	3.2363	-1.90889	-7.54682
44	No CVD	0	-1.07239e+06	-119.234	10.0331	4.14824	4.9489	7.90748
45	No CVD	0	-728230	-124.59	9.1535	4.38355	4.36622	6.36021
46	CVD	1	-4.0849e+06	-65.5777	12.4253	6.40319	7.08953	17.855
47	No CVD	0	-3.32239e+06	-48.4812	11.635	6.08492	7.05258	16.174
48	No CVD	0	452605	-144.973	-0.652023	3.50584	1.95084	-1.5961
49	CVD	1	5.4476e+06	-233.054	-6.60763	9.15438	-23.739	-10.3797
50	No CVD	0	-1.5424e+06	-79.0571	10.576	4.5993	5.43863	10.9985
51	CVD	1	-3.3549e+06	-76.6286	12.0067	5.95109	6.37836	16.4567
52	No CVD	0	452605	-146.839	-0.736613	3.58478	1.59767	-1.35218
53	No CVD	0	1.4451e+06	-164.494	-2.74511	2.92885	-1.25344	-6.67102
54	No CVD	0	-6.8324e+06	-15.4546	13.3048	7.66322	8.03103	22.5148
55	CVD	1	6.4401e+06	-154.218	-6.7638	8.71644	-25.0881	-10.2265
56	No CVD	0	-5.3349e+06	-23.8458	13.2785	7.04582	7.84316	20.8089
57	No CVD	0	905105	-154.054	-1.8288	3.19443	0.0385591	-4.79321
58	No CVD	0	5.6976e+06	-239.324	-6.85525	9.32415	-24.0621	-10.9797
59	No CVD	0	-5.07489e+06	-49.083	12.8266	6.95048	7.72821	20.273
60	No CVD	0	407604	-145.403	-0.588201	3.55463	2.20592	-1.31487
61	No CVD	0	2.2001e+06	-177.589	-3.72788	3.59749	-3.88728	-9.37924
62	No CVD	0	2.6651e+06	-182.506	-4.46998	3.99489	-5.20986	-10.8439
63	No CVD	0	2.9176e+06	-190.244	-4.73892	4.6353	-6.04692	-11.1211
64	No CVD	0	5.9326e+06	-242.851	-6.95315	8.95278	-24.4313	-11.1817
65	No CVD	0	3.6976e+06	-203.064	-4.92536	4.82245	-7.24325	-12.0965
66	No CVD	0	6.4276e+06	-250.954	-6.67367	8.42583	-25.0918	-10.6205
67	No CVD	0	2.1851e+06	10418.5	-3.73031	3.62181	-3.65733	-9.46448
68	No CVD	0	-297395	-129.856	8.48568	4.10503	3.25714	3.94746
69	CVD	1	-1.23224e+07	79.2971	13.3538	7.44699	7.65235	24.2142
70	CVD	1	165105	-141.683	-0.604841	3.95106	2.52568	-0.295509
71	No CVD	0	-381563	-103.496	8.45233	3.79512	4.17543	4.36156
72	No CVD	0	1.1826e+06	-159.555	-2.2855	2.93996	-0.682669	-5.62987
73	CVD	1	-2.41823e+06	-95.2505	11.2231	5.13688	6.03408	13.6163
74	No CVD	0	-294895	-103.722	8.37273	3.6825	3.55829	3.69449
75	No CVD	0	6.4451e+06	-250.766	-6.91386	8.73141	-25.1351	-11.1456
76	No CVD	0	-6.0949e+06	-30.7437	13.109	7.32815	7.6542	21.8154
77	No CVD	0	2.9351e+06	-190.154	-4.67555	4.37026	-5.77983	-11.8164
78	No CVD	0	1.4176e+06	-163.084	-2.52973	3.1705	-0.864051	-6.71378
79	No CVD	0	207603	-141.628	-0.687478	4.06278	1.92184	-0.498966
80	No CVD	0	-5.3399e+06	-44.1493	12.8082	7.22104	7.4711	20.902
