# Supplementary material for: Foundation models enable wearable signal screening for cardiovascular disease among people living with HIV
Source: Commun Med (Lond). 2026 Jan 16;6:72. doi: 10.1038/s43856-025-01331-6 (PMC12868744; doi:10.1038/s43856-025-01331-6)
Supplement: Supplementary file 3 — Supplementary Data 3 [file 43856_2025_1331_MOESM3_ESM.xlsx]

## Sheet: Sheet1
Patient_ID	CVD_Status	CVD_Binary	PCA_x	PCA_y	UMAP_x	UMAP_y	tSNE_x	tSNE_y
1	No CVD	0	0.372471	0.273911	11.886	13.6635	168.096	269.581
2	No CVD	0	-3.58582	-0.238521	13.1467	9.97443	-266.185	183.966
3	No CVD	0	-10.1389	-0.145757	16.2775	7.03736	-480.467	-159.768
4	CVD	1	-2.15985	0.158589	12.9219	10.8378	-176.271	283.611
5	CVD	1	8.54594	0.458991	-1.21076	12.3013	418.992	-251.523
6	No CVD	0	3.45332	0.228107	-0.172325	13.3674	163.03	-323.678
7	No CVD	0	7.98056	0.80779	-0.922525	12.2143	430.425	-186.665
8	No CVD	0	3.80772	0.502898	-0.303418	12.9271	163.143	-402.545
9	No CVD	0	-10.1389	-0.145757	15.9954	6.82448	-480.467	-159.768
10	CVD	1	5.53276	0.669442	-0.73346	12.9418	297.807	-310.554
11	No CVD	0	0.159088	-1.67322	11.6163	12.5821	100.384	57.0192
12	No CVD	0	-3.58582	-0.238521	13.5416	10.252	-266.185	183.966
13	No CVD	0	-6.16289	1.15253	13.8979	8.96209	-414.32	24.1124
14	No CVD	0	0.159088	-1.67322	11.3775	12.4281	111.122	112.263
15	No CVD	0	0.476004	-0.427025	11.7227	13.1089	178.94	194.067
16	No CVD	0	-6.16289	1.15253	14.2535	8.91206	-414.32	24.1124
17	No CVD	0	3.38654	-1.98633	0.725472	13.3335	-51.6016	-366.307
18	No CVD	0	0.836342	-0.186161	11.6646	13.3301	243.74	217.099
19	No CVD	0	-3.32384	0.730741	13.312	10.0923	-298.913	243.434
20	CVD	1	5.53276	0.669442	-0.756544	12.7725	297.807	-310.554
21	No CVD	0	0.372471	0.273911	11.3724	13.2473	229.352	281.752
22	CVD	1	12.3109	1.03367	-1.17261	11.953	533.743	-200.669
23	No CVD	0	7.61127	-0.891381	-0.812501	12.177	357.484	-211.807
24	CVD	1	4.49901	-1.61522	0.50072	12.8847	36.7013	-306.861
25	No CVD	0	-1.83372	-1.86094	11.7021	11.8444	-28.2326	75.9462
26	No CVD	0	-2.29433	-0.0653002	13.1322	10.5329	-132.205	223.768
27	No CVD	0	4.39925	-2.48986	0.915093	13.181	-28.7418	-302.585
28	No CVD	0	-9.37634	1.12274	16.1652	6.97215	-416.704	-113.784
29	No CVD	0	5.36149	1.20987	-0.841012	12.9122	255.871	-263.807
30	No CVD	0	-1.25602	0.955539	12.6216	11.6739	-11.8522	365.497
31	CVD	1	-2.15985	0.158589	12.5963	10.9407	-176.271	283.611
32	No CVD	0	-14.9212	0.0213985	16.5044	6.832	-453.304	-261.358
33	CVD	1	-2.15985	0.158589	13.0645	10.8539	-176.271	283.611
34	No CVD	0	-1.62036	1.4512	12.735	11.4842	-61.6071	376.788
35	No CVD	0	0.658342	-1.50623	11.3255	12.7162	175.756	111.657
36	No CVD	0	-6.16289	1.15253	14.0729	9.11514	-461.324	64.861
37	No CVD	0	-5.28803	0.304014	13.7843	9.51489	-406.379	118.155
38	No CVD	0	-10.1389	-0.145757	16.1579	7.1821	-480.467	-159.768
39	No CVD	0	-5.96608	0.63786	14.2303	9.00721	-345.258	13.0558
40	CVD	1	12.3109	1.03367	-1.38014	11.7749	519.737	-259.268
41	No CVD	0	1.62089	1.67668	11.0469	13.8924	223.05	406.685
42	No CVD	0	0.288711	1.23241	11.0578	13.2844	124.715	340.286
43	No CVD	0	3.38654	-1.98633	0.70913	13.0526	8.34138	-374.256
44	No CVD	0	3.45332	0.228107	-0.45656	13.5658	163.03	-323.678
45	No CVD	0	3.38654	-1.98633	0.618807	13.0959	8.34138	-374.256
46	No CVD	0	-5.28803	0.304014	14.0182	9.71027	-357.609	89.3117
47	No CVD	0	-11.4367	0.232848	16.3747	7.15241	-409.281	-198.307
48	No CVD	0	8.22064	-1.1426	-0.73474	11.9714	364.497	-153.084
49	No CVD	0	0.773294	0.645449	11.4572	13.7683	197.018	333.583
50	No CVD	0	15.6398	1.45219	-1.1466	11.6864	583.751	-243.469
51	No CVD	0	0.476004	-0.427025	11.2397	13.0424	230.608	160.051
52	CVD	1	-0.875881	-2.10144	11.4055	12.1471	41.2676	97.8212
53	No CVD	0	0.288711	1.23241	10.9895	13.5812	151.178	389.873
54	No CVD	0	3.80772	0.502898	-0.156795	13.1447	163.143	-402.545
55	No CVD	0	0.18359	-1.19439	11.1514	12.5108	159.106	43.0785
56	No CVD	0	7.98056	0.80779	-1.33439	12.4495	430.425	-186.665
57	No CVD	0	-10.1389	-0.145757	15.935	7.1387	-480.467	-159.768
58	No CVD	0	-2.77277	-0.843012	12.8548	10.3526	-185.004	180.298
59	No CVD	0	-2.13147	-0.0201373	12.7954	10.7434	-105.25	280.038
60	No CVD	0	3.80772	0.502898	-0.382815	13.2644	220.517	-382.164
