# Supplementary material for: Foundation models enable wearable signal screening for cardiovascular disease among people living with HIV
Source: Commun Med (Lond). 2026 Jan 16;6:72. doi: 10.1038/s43856-025-01331-6 (PMC12868744; doi:10.1038/s43856-025-01331-6)
Supplement: Supplementary file 4 — Supplementary Data 4 [file 43856_2025_1331_MOESM4_ESM.xlsx]

## Sheet: Sheet1
Patient_ID	CVD_Status	CVD_Binary	PCA_x	PCA_y	UMAP_x	UMAP_y	tSNE_x	tSNE_y
1	CVD	1	0.494481	0.596149	1.65648	10.3396	-25.9613	-24.3752
2	No CVD	0	0.921017	-0.0985844	1.29773	14.2646	-66.4811	-21.3583
3	No CVD	0	0.157481	0.0445939	8.57939	10.6682	-5.95911	-9.00724
4	No CVD	0	0.143745	0.0200081	8.49962	10.5722	-8.5665	-6.1883
5	No CVD	0	-0.135937	0.0119961	9.49097	11.0991	2.05483	-0.608953
6	No CVD	0	0.893348	-0.281904	1.22085	13.6793	-61.3156	-18.4449
7	No CVD	0	-0.379153	-0.143651	12.5366	10.8973	3.27672	39.0835
8	No CVD	0	-0.43426	-0.35813	14.3304	9.74548	18.1104	45.7963
9	No CVD	0	-0.362397	-0.121493	11.3049	10.1281	9.35734	18.1057
10	CVD	1	1.39679	0.19173	1.37914	14.2319	-69.0932	-23.646
11	No CVD	0	-0.29722	-0.291907	14.0818	10.2108	12.2339	44.22
12	No CVD	0	-0.305796	0.10109	10.3687	11.2232	11.9775	1.99478
13	CVD	1	-0.437442	0.576624	25.3751	1.4317	32.5171	-35.4562
14	No CVD	0	-0.301221	-0.114496	11.1501	9.7574	6.99908	17.2903
15	No CVD	0	-0.227386	-0.152725	11.9034	9.196	2.17463	20.968
16	No CVD	0	-0.313297	-0.244258	12.245	9.33261	7.66505	25.3828
17	No CVD	0	-0.231968	0.00423479	10.1027	10.2727	4.42998	8.65759
18	No CVD	0	-0.26257	-0.335057	13.9493	9.57349	15.8974	40.0694
19	No CVD	0	-0.0174392	0.0716529	9.09262	11.1251	0.730823	-3.81704
20	No CVD	0	0.506996	0.0703362	1.31234	10.6105	-36.1654	-25.9304
21	No CVD	0	0.815015	-0.262729	1.3516	13.6926	-60.5701	-20.7683
22	No CVD	0	0.478021	0.15803	1.0651	10.8326	-36.9914	-28.4034
23	No CVD	0	0.458491	0.0829127	1.18127	10.7603	-34.4558	-28.1095
24	No CVD	0	0.365353	-0.136845	1.59831	11.6248	-45.1685	-16.3499
25	CVD	1	-0.378776	0.190982	24.7436	1.23269	20.7021	-35.6383
26	No CVD	0	-0.499469	-0.182566	11.9227	10.8044	17.8108	23.1022
27	No CVD	0	0.596079	-0.361356	1.38695	13.2915	-55.3263	-19.3815
28	No CVD	0	-0.0272117	-0.0565442	9.20798	10.5021	-3.92234	-1.16111
29	No CVD	0	0.685709	-0.209951	1.31613	13.4155	-57.9677	-19.6564
30	No CVD	0	-0.372751	-0.124989	11.2878	10.5175	14.4554	18.7055
31	No CVD	0	0.348555	-0.144239	1.72225	11.7427	-43.0984	-16.473
32	No CVD	0	-0.0785174	0.0533781	9.49593	11.4313	7.80582	-3.9884
33	No CVD	0	0.134834	-0.159869	9.01285	9.75755	-12.7738	3.41531
34	No CVD	0	-0.0766243	-0.277211	9.47502	9.41946	-12.5822	9.48621
35	CVD	1	-0.113658	0.927342	25.6825	2.04689	36.1305	-30.1057
36	No CVD	0	-0.388231	-0.308055	14.1892	9.64466	19.1697	42.2229
37	No CVD	0	-0.193762	-0.21323	12.7169	9.7676	-3.51826	29.8627
38	No CVD	0	-0.197491	0.395832	9.19283	11.8996	11.3499	-15.1184
39	No CVD	0	0.745073	0.0879338	1.62024	10.3669	-32.2833	-22.3662
40	No CVD	0	0.672627	0.287514	1.56719	10.3879	-29.4524	-24.5518
41	No CVD	0	-0.197914	0.0795388	9.79435	10.6418	3.46437	5.76658
42	No CVD	0	0.187258	0.28073	8.37886	11.0059	-10.8699	-9.59585
43	No CVD	0	0.443381	-0.115691	1.65569	11.7222	-45.2197	-18.9196
44	No CVD	0	-0.182566	-0.258545	13.1636	10.5376	-3.92467	39.288
45	CVD	1	-0.144496	0.423322	25.1697	1.65115	28.1552	-29.0982
46	No CVD	0	-0.0562486	0.222256	8.93152	11.5567	6.19743	-12.3799
47	No CVD	0	-0.328093	0.0631629	10.6267	10.4411	9.44013	9.28821
48	No CVD	0	0.970371	-0.298832	1.46777	14.2221	-63.9842	-23.4879
49	CVD	1	0.0197545	0.539089	25.5342	2.18065	30.3625	-27.5342
50	No CVD	0	0.000516164	-0.218364	9.38774	9.51422	-12.0275	7.03205
51	No CVD	0	-0.108459	-0.203628	13.0842	10.0132	-6.65973	34.1851
52	No CVD	0	-0.317962	-0.0792571	11.0424	10.4421	12.9948	15.2548
53	CVD	1	-0.345258	0.715514	25.6012	1.62148	34.3141	-34.2163
54	No CVD	0	-0.108134	-0.153147	9.73587	9.43413	-8.33756	9.05343
55	No CVD	0	-0.128224	0.0018828	9.3407	10.8915	0.0469058	-0.347217
56	CVD	1	0.0607218	0.883799	25.7043	2.08382	35.078	-27.8651
57	CVD	1	-0.364496	0.265319	24.753	1.26812	23.3236	-34.2195
58	No CVD	0	-0.223434	-0.110807	12.7425	10.543	-0.453283	34.9967
59	No CVD	0	-0.093144	-0.0936153	9.63255	9.64485	-6.57497	7.79208
60	No CVD	0	0.486418	0.156811	1.32765	10.5404	-33.1421	-25.6992
61	No CVD	0	0.919226	-0.130869	1.23284	13.9909	-64.5473	-20.0285
62	No CVD	0	-0.288638	-0.18552	12.8961	10.716	1.15606	38.4202
63	No CVD	0	-0.220704	-0.0706937	10.1476	9.87383	3.57448	11.1119
64	No CVD	0	-0.201419	-0.243279	12.5567	9.31325	-2.41767	25.7091
65	No CVD	0	-0.173002	-0.201898	12.88	10.1666	-4.50896	32.7008
66	No CVD	0	-0.352426	-0.337845	14.1837	10.0091	14.0317	46.131
67	No CVD	0	-0.384363	0.0448778	12.5067	11.0055	6.29566	37.5257
68	CVD	1	-0.308502	0.308474	24.8335	1.34432	25.6228	-32.3712
69	No CVD	0	-0.346764	-0.319178	14.2213	9.83582	16.298	42.4177
70	CVD	1	-0.200928	0.246518	24.5278	1.22974	23.7983	-30.1505
71	CVD	1	-0.296255	0.332278	24.6536	1.11581	21.8265	-32.1509
72	No CVD	0	-0.076036	0.251814	9.07461	11.7416	8.05012	-13.3447
73	No CVD	0	0.0512084	-0.297159	12.8786	9.6997	-9.90227	33.4606
74	No CVD	0	-0.411911	-0.142446	11.6259	10.6544	16.0471	20.4027
75	No CVD	0	-0.288765	-0.026009	10.8682	10.7882	15.3005	12.581
76	No CVD	0	-0.146764	0.0215135	9.86343	11.3305	7.89066	-1.86264
77	No CVD	0	-0.323168	-0.20578	11.6364	9.53563	7.96618	23.3794
78	No CVD	0	-0.193764	-0.236144	12.2317	9.00431	-1.93108	23.503
79	No CVD	0	0.0245979	-0.0214595	8.89898	10.6807	-4.24878	-5.38068
80	No CVD	0	-0.132652	-0.179283	12.0362	8.80534	-4.82534	20.7831
